# Supplementary material for: Cancer Immunomodulatory Effect of Bidens pilosa L. in Mice: Suppression of Tumor-Associated Macrophages and Regulatory T Cells
Source: Cells. 2026 Jan 10;15(2):126. doi: 10.3390/cells15020126 (PMC12838707; doi:10.3390/cells15020126)
Supplement: Supplementary file 1 [file cells-15-00126-s001.zip]

Archive with 1 entries (1 files):
- cells-4061615-supplementary.pdf
